# Supplementary material for: Point-of-Care Bilirubin Testing in Neonates: Comparative Performance of Blood Gas Analysis and Transcutaneous Bilirubinometry
Source: Healthcare (Basel). 2026 Feb 1;14(3):370. doi: 10.3390/healthcare14030370 (PMC12897715; doi:10.3390/healthcare14030370)
Supplement: Supplementary file 1 [file healthcare-14-00370-s001.zip]

Archive with 1 entries (1 files):
- healthcare-4095994-supplementary.pdf
